# Supplementary material for: Human iPSC-derived motor neurons as a platform for elucidating TDP-43-related amyotrophic lateral sclerosis pathogenesis: a mini review
Source: Front Mol Neurosci. 2026 May 22;19:1864964. doi: 10.3389/fnmol.2026.1864964 (PMC13236890; doi:10.3389/fnmol.2026.1864964)
Supplement: Supplementary file 1 [file Table_1.xlsx]

## Sheet: Table 1
Table 1. Summary of phenotypes in TARDBP mutant iPSC-derived motor neuron models
Background					TDP-43 expression				Phenotypes
Citation	TARDBP mutations	The origin of iPSCs	Control lines	Co-culture	Nucleus (ICC)	Cytoplasm (ICC)	Western blotting	Insoluble fraction	Neuronal viability	Neurites	STMN2	Neuronal activity
Egawa et al., 2012	Q343R, M337V, G298S	Patient-derived	Healthy control	None	NR	Increased	NR	Increased	NR	Shortend	NR	NR
Bilican et al., 2012	M337V	Patient-derived	Healthy control	None	Unchanged	Unchanged	Increased	Increased	Decreased	NR	NR	NR
Serio et al., 2013	M337V 1)	Patient-derived	Healthy control	iPSC-derived astrocytes	NR	NR	NR	NR	Unchanged	NR	NR	NR
Devlin et al., 2015	M337V 1)	Patient-derived	Healthy control	None	NR	NR	NR	NR	Increased	NR	NR	Increased
Fujimori et al., 2018	Q343R, M337V 2)	Patient-derived	Healthy control	None	NR	Increased (pTDP)	NR	NR	Decreased	Shortend	NR	NR
Klim et al., 2019	G298S, M337V, Q343R, A315T	Patient-derived	Healthy control	None	Unchanged	Unchanged	Unchanged	Unchanged	NR	NR	Decreased total expression	NR
Dafinca et al., 2020	M337V, I383T	Patient-derived	Healthy control	None	Unchanged	Unchanged	NR	NR	NR	NR	NR	Decreased
Fazal et al., 2021	G287S, N290S, A315T	Patient-derived	Healthy control	None	Unchanged	Increased	Increased	Increased	NR	NR	NR	NR
Smith et al., 2021	M337V, Q331K	Isogenic mutant	WT	None	Unchanged	Increased	NR	NR	NR	NR	Increased cryptic exon	Decreased
Onda-Ohto et al., 2023	A382T	Isogenic mutant	WT	None	Unchanged	Unchanged	NR	NR	NR	NR	NR	NR
Harley et al., 2023	G298S	Patient-derived	Isogenic control	None	Unchanged	Unchanged	Unchanged	NR	NR	NR	NR	Increased
Held et al., 2023	G298S	Isogenic mutant	WT	None	Unchanged	Increased	Decreased	NR	NR	NR	NR	NR
Lepin et al., 2024	A382T, G348C 3)	Isogenic mutant	WT	None	Unchanged	Unchanged	Unchanged	Unchanged	NR	Unchanged	NR	Decreased
Chikuchi et al., 2026	I383V	Patient-derived	Isogenic control	Rat astrocytes	Increased	Unchanged	Increased	NR	NR	Unchanged	Unchanged	Decreased
1) same lines in Bilican et al.
2) same lines in Egawa et al.
3) homozygous alleles
Abbreviations: pTDP, phosphorylated TDP-43; ICC, immunocytochemistry; NR, not reported.
